# Supplementary material for: Spatial–temporal evolution characteristics of land use and habitat quality in Shandong Province, China
Source: Sci Rep. 2022 Sep 14;12:15422. doi: 10.1038/s41598-022-19493-x (PMC9475025; doi:10.1038/s41598-022-19493-x)
Supplement: Supplementary file 1 — Supplementary Information. [file 41598_2022_19493_MOESM1_ESM.zip]

Archive with 6 entries (5 files):
- 41598_2022_19493_MOESM1_ESM/Data-tif/
- 41598_2022_19493_MOESM1_ESM/Data-tif/1980.tif
- 41598_2022_19493_MOESM1_ESM/Data-tif/1990.tif
- 41598_2022_19493_MOESM1_ESM/Data-tif/2000.tif
- 41598_2022_19493_MOESM1_ESM/Data-tif/2010.tif
- 41598_2022_19493_MOESM1_ESM/Data-tif/2020.tif
